# Supplementary material for: Developing an implementation blueprint: Lessons learned from integrating electronic patient-reported outcomes in HIV clinics in Alabama
Source: PLoS One. 2024 Oct 30;19(10):e0312782. doi: 10.1371/journal.pone.0312782 (PMC11524444; doi:10.1371/journal.pone.0312782)
Supplement: S1 Data — This table contains all the data presented in the manuscript in alignment with the data availability statement. (XLSX) [file pone.0312782.s001.xlsx]

## Sheet: Sheet2
Variable	Dates (if applicable)	Clinic 1	Clinic 2	Clinic 3	Clinic 4	Clinic 5	Total
Number of People Living with HIV		264	2700	346	550	956	4816
Total Number of 1st ePROs to Date		260	531	144	117	58	1110
Proportion of Baseline ePROs to Patient Population		0.984848	0.196667	0.416185	0.212727	0.0606695	0.230482
Number of First ePROs*	2022-04-01	23	2				25
	2022-05-01	17	5				22
	2022-06-01	18	84				102
	2022-07-01	16	118				134
	2022-08-01	24	82				106
	2022-09-01	13	89				203
	2022-10-01	16	56	2			74
	2022-11-01	13	41	34	7		95
	2022-12-01	12	6	3	16		37
	2023-01-01	17	0	21	17		55
	2023-02-01	21	0	13	7		41
	2023-03-01	15	0	18	0	1	34
	2023-04-01	13	0	10	13	2	38
	2023-05-01	12	0	10	8	12	42
	2023-06-01	16	0	3	16	6	41
	2023-07-01	6	5	17	28	29	85
	2023-08-01	8	43	13	5	8	77
Clinic Workflow	Workflow 1		Yes			Yes	2
	Workflow 2	Yes		Yes	Yes		3
*Total is the Running Total of First ePROs
